# Supplementary material for: Characteristics of Kidney Recipients of High Kidney Donor Profile Index Kidneys as Identified by Machine Learning Consensus Clustering
Source: J Pers Med. 2022 Dec 1;12(12):1992. doi: 10.3390/jpm12121992 (PMC9782675; doi:10.3390/jpm12121992)
Supplement: Supplementary file 1 [file jpm-12-01992-s001.zip]

Archive with 1 entries (1 files):
- jpm-2016596-supplementary.pdf
